# Supplementary material for: The role of chronic pain and pain anxiety in delay discounting of pain and monetary losses
Source: Sci Rep. 2023 Nov 6;13:19169. doi: 10.1038/s41598-023-46378-4 (PMC10628274; doi:10.1038/s41598-023-46378-4)
Supplement: Supplementary file 1 — Supplementary Information 1. [file 41598_2023_46378_MOESM1_ESM.zip]

Archive with 2 entries (2 files):
- code_and_data.zip
- Supplementary materials.docx
